# Supplementary material for: Epithelial development of the urinary collecting system in the human embryo
Source: PLoS One. 2024 Apr 10;19(4):e0301778. doi: 10.1371/journal.pone.0301778 (PMC11006188; doi:10.1371/journal.pone.0301778)
Supplement: S1 Data — (XLSX) [file pone.0301778.s001.xlsx]

## Sheet: Thickness by generation number
	Branches Generation
CS	0th	1st	2nd	3rd	4th	5th	6th	7th	8th	9th	10th	11th	12th
18	18.88	22.55	21.64	24.06	25.98	23.31	28.21
19	21.68	22.47	22.85	24.28	24.98	22.58	23.23	21.38
20	24.4	24.08	21.05	21.14	20.52	19.05	21.05	18.41	20.52
21	23.97	21.59	20.59	19.146	18.43	18.2	18.65	19.39	19.45	23.02
22	26.8	31.1	24.1	22.1	21.8	19.4	23.5	19.5	22.8	17.6	15.2
	Branches Generation
CS	0th	1st	2nd	3rd	4th	5th	6th	7th	8th	9th	10th	11th	12th
CS23_3104	23.1	25.9	20.6	18.6	15.3	18.2	21.1	18.2	21.1	15.3
CS23_4381	26.4	35.7	23.1	20.9	22.1	14.3	15.9	13.6	13.4	13.2	18.6
CS23_9005	18.1	25.3	27.3	18.7	20.7	19.2	12.6	13.01	21.5	21.6	18.7	19.6
CS23_ 9026	12.7	4	14.5	15.7	16.5	14.5	13.6	16.9	21.4	16.1	18.2
CS23_ 1248	10	9	13.7	13.7	13.8	14	13.5	13.9	18.2	13.9	16.4	14.9	14.9

## Sheet: Thickness by Carnegie stage
	CS18	CS19	CS20	CS21	CS22	CS23.P	CS23.E
1st	22	22	24	21	30	29	6
	CS18	CS19	CS20	CS21	CS22	CS23.P	CS23.E
2nd	22	23	21	20	24	23	7
	CS18	CS19	CS20	CS21	CS22	CS23.P	CS23.E
3rd	24	24	21	19	22	19	14
	CS18	CS19	CS20	CS21	CS22	CS23.P	CS23.E
4th	26	25	20	18	22	19	15
	CS18	CS19	CS20	CS21	CS22	CS23.P	CS23.E
5th	23	23	19	18	19	17	14
	CS18	CS19	CS20	CS21	CS22	CS23.P	CS23.E
6th	28	23	21	19	23	16	14
	CS18	CS19	CS20	CS21	CS22	CS23.P	CS23.E
7th		21	18	19	19	15	15
	CS18	CS19	CS20	CS21	CS22	CS23.P	CS23.E
8th			20	19	23	19	19
	CS18	CS19	CS20	CS21	CS22	CS23.P	CS23.E
9th				23	17	16	15
	CS18	CS19	CS20	CS21	CS22	CS23.P	CS23.E
10th					15	18	17
	CS18	CS19	CS20	CS21	CS22	CS23.P	CS23.E
11th						19	15
	CS18	CS19	CS20	CS21	CS22	CS23.P	CS23.E
12th							15
