# Supplementary material for: Epithelial development of the urinary collecting system in the human embryo
Source: PLoS One. 2024 Apr 10;19(4):e0301778. doi: 10.1371/journal.pone.0301778 (PMC11006188; doi:10.1371/journal.pone.0301778)
Supplement: S2 Data — (XLSX) [file pone.0301778.s002.xlsx]

## Sheet: Diameter by generation number
CS	Generation number
	0th	1st	2nd	3rd	4th	5th	6th	7th	8th	9th	10th	11th	12th
18	16.96	21.28	14.27	8.8	11.64	15.14	11.32
19	15.18	17.8	14.16	12.52	13.67	11.43	10.23	13.35
20	22	22.44	12.19	11.86	9.347	9.38	10.52	8.88	7.37
21	14.16	17.99	12.49	12.99	11.39	12.71	10.18	7.64	9.26	7.52
22	13.2	22.33	11.67	15.91	15.97	11.21	11.1	8.3	9.02	14.38	5.73
CS	Generation number
	0th	1st	2nd	3rd	4th	5th	6th	7th	8th	9th	10th	11th	12th
3104	10.6	11.3	10.4	6	15.5	10.3	15.2	10.3	15.2	15.5
4381	32.4	26.5	18.5	11.1	15.5	22.1	14.1	7.2	7.6	4.3	9.8
9005	10.6	46.2	43.2	28.4	11.1	15.7	11.2	14.5	11.5	11.5	14.4	12.8
9026	72.7	150.6	71	85.7	42.3	48.7	58.7	45.6	43	32.3	28.3
12481	119.9	142.4	87.8	125.3	81.8	60.2	94.4	82.8	31.1	82.7	33.4	56.9	56.9

## Sheet: Diameter by Carnegie stage
	CS18	CS19	CS20	CS21	CS22	CS23.P	CS23.E
1st	20	25	20	18	22	30	150
	CS18	CS19	CS20	CS21	CS22	CS23.P	CS23.E
2nd	14	14	12	12	11	24	80
	CS18	CS19	CS20	CS21	CS22	CS23.P	CS23.E
3rd	9	12	12	13	16	15	100
	CS18	CS19	CS20	CS21	CS22	CS23.P	CS23.E
4th	12	14	9	11	16	14	60
	CS18	CS19	CS20	CS21	CS22	CS23.P	CS23.E
5th	15	11	9	13	11	16	50
	CS18	CS19	CS20	CS21	CS22	CS23.P	CS23.E
6th	11	10.2	10.5	10.2	11	13	76
	CS18	CS19	CS20	CS21	CS22	CS23.P	CS23.E
7th		13	9	8	8	10	60
	CS18	CS19	CS20	CS21	CS22	CS23.P	CS23.E
8th			7	9	9	11	40
	CS18	CS19	CS20	CS21	CS22	CS23.P	CS23.E
9th				7.5	14	10.4	57
	CS18	CS19	CS20	CS21	CS22	CS23.P	CS23.E
10th					5.7	12	30
	CS18	CS19	CS20	CS21	CS22	CS23.P	CS23.E
11th						13	56
	CS18	CS19	CS20	CS21	CS22	CS23.P	CS23.E
12th							57
