# Supplementary material for: Epithelial development of the urinary collecting system in the human embryo
Source: PLoS One. 2024 Apr 10;19(4):e0301778. doi: 10.1371/journal.pone.0301778 (PMC11006188; doi:10.1371/journal.pone.0301778)
Supplement: S3 Data — (XLSX) [file pone.0301778.s003.xlsx]

## Sheet: Scatter plot Thickness-Diameter
0th	Thickness	Diameter	1st	Thickness	Diameter	2nd	Thickness	Diameter	3rd	Thickness	Diameter	4th	Thickness	Diameter	5th	Thickness	Diameter	6th	Thickness	Diameter	7th	Thickness	Diameter	8	Thickness	Diameter	9	Thickness	Diameter	10	Thickness	Diameter	11	Thickness	Diameter	12	Thickness	Diameter
	20.61	12.05		26.51	16.99		20.22	26.08		19.62	6.68		23.55	10.66		22.87	14.21		28.84	9.07		19.22	8.57		21.75	6.8		29.3	6.08		18.63	8.88		16.35	9.27		11.83	58.73
	18.35	11.71		30.68	16.8		20.4	35.62		18.85	7.74		22.65	9.8		26.8	13.32		29.06	12.29		18.43	12.05		21.46	7.15		24.47	7.79		14.42	6.89		14.65	6.56		12.77	64.98
	22.56	12.75		23.11	15.02		17.55	34.46		20.34	9.05		27.24	13.92		21.07	14.66		25.2	7.37		18.36	8.98		19.2	10.5		20.52	7.22		12.9	6.9		20.01	8.05		14.81	31.57
	20.21	14.37		21.92	14		18.72	35.45		20.62	9.31		25.46	12.2		24.78	13.49		29.88	12.16		22.39	21.82		21.97	7.02		19.11	8.6		13.72	9.64		24.96	8.69		18.21	58.52
	16.89	11.65		21.29	16.64		21.69	26.15		15.91	10.42		25.28	13.4		20.54	13.27		28.55	13.6		25.84	17.47		20.34	6.55		14.36	10.13		21.86	10.12		18.05	28.29		16.1	68.07
	18.07	11.85		21.92	13.84		18.98	24.98		23.02	12.48		26.36	14.09		24.09	13.99		29.33	13.46		21.39	21.13		21.75	6.21		22.16	9.66		13.2	7.3		20.67	16.09		14.88	59.63
	18.46	29.94		25.4	25.27		23.79	25.27		28.78	12.04		23.35	14.05								26.48	12.48					18.18	3.7		12.28	3.21
	21.13	27.24		21.13	19.7		19.35	19.7		28.62	11.71		20.56	11.6		23.54	8.11		21.62	12.83		21.98	16.62		18.07	8.4		17.63	4.6		18.23	2.39		11.83	58.73
	22.06	40.3		20.99	19.74		21.29	19.74		28.94	14.66		20.46	17.66		19.49	6.91		26.12	12.25		30.03	11.17		23.58	9.48		18.89	4.6		17.07	4.07		12.77	64.98
	21.58	17.79		24.55	11.22		23.59	11.22		29.94	9.3		31.72	14.75		24.32	8.87		22.71	12.72		22.27	17.19		30.07	7.56		22.4	6.35		13.3	3.18		14.81	31.57
	17.17	16		22.71	11.71		24.16	11.71		23.88	12.93		23.92	23.53		20.2	13.28		26.52	7.43		20.71	17.61		23.74	6.03		23.08	7.6		15.1	3.56		18.21	58.52
	22.64	23.03		26.15	10.98		20.43	10.98		32.66	7.27		23.85	16.63		19.91	16.87		19.08	11.98		25.39	15.34		21.41	8.99		20.58	5.67					16.1	68.07
	21.45	19.92		23.06	14.4		24.23	18.31		22.56	7.86		34.94	7.7		16.31	15.21		27.45	9.44		18.35	7.97		21.02	8.75		21.11	11.18		19.26	3.74		14.88	59.63
	22.4	24.52		22.96	16.85		27.19	12.18		21.55	11.54		35.31	12.93		23.11	9.87		22.37	14.33		18.03	9.18		20.94	5.47		14.6	8.48		12.32	4.31
	26.32	28.54		19.84	17.01		24.62	16.19		20.5	7.49		36.06	8.67		20.26	13.48		26.97	13.2		24.49	9.06		21.19	7.12		25.07	10.1		15	2.64
	21.38	19.38		29.1	16.84		32.13	21.55		26.35	5.82		23.47	12.52		20.4	11.98		21.52	15.48		15.99	13.24		14.18	5.68		24.53	11.43		24.61	12.56
	22.4	18.15		32.39	13.2		24.68	13.02		25.68	8.23		21.91	11.74		21.08	7.92		22.08	14.19		16.5	10.23		18.59	9.6		21.53	11.47		27.03	15.29
	24.48	28.67		22.94	19.61		23.01	19.99		25.29	13.15		30.1	9		24.24	11.35		22.16	16.05		19.68	10.23		21.73	9.13		25.96	11.09		23	20.58
	17	31.4		21.66	14.2		22.58	6.16		22.22	7.68		20.02	10.66		21.13	13.46		22.82	12.41					19.42	6.82		26.18	6.3		14.27	5.59
	13.51	27.93		24.88	7.81		23.39	4.94		31.32	4.93		17.01	9.55		26.1	11.62		22.51	13.46		18.16	12.85		17.29	7.43		30.01	5.26		22.36	4.57
	13.54	13.08		23.42	17.42		17.66	7.39		27.77	5.88		20.53	8.55		27.17	10.66		20.61	7.9		16.89	11.96		15.86	8.61		18.33	4.07		14.59	8.85
	15.02	9.79		18.43	69.2		16.47	5.67		23.22	5.37		18.6	4.72		25.82	8.86		24.79	19.32		16.06	15.74		25.97	6.48		22.96	7.47		24.96	26.55
	10.68	6.72		13.36	76.07		18.57	6.08		24.67	5.37		20.45	5.86		21.7	19.68		17.7	8.88		21.12	10.94		15.71	14.29		19.79	7.16		21.71	26.94
	15.17	6.27		14.08	86.17		17.45	6.04		18.64	4.48		25.72	5.18		25.33	18.15		17.06	6.01		25.66	9.83		16.84	15.05		24.03	4.55		16.56	13.94
	15.05	6.12		22.24	9.54		23.48	6.2								17.17	12.14		17.1	5.38		17.72	6.03		22.13	9.34
	18.61	8.26		24.01	8.18		26.42	10.44		18.85	7.85		23.55	16.67		21.19	7.15		26.44	8.29		20.76	11.5		17.82	13.63		12.7	5.02		19.55	8.78
	15.19	8.35		23.84	7.96		23.82	11.11		17.87	9.99		19.54	15.54		22.52	10.45		25.07	7.14		22.65	8.9		18.13	13.73		13.3	4.6		17.12	14.28
	19.28	7.47		25.24	16.7		22.24	4.78		17.77	9.17		20.5	14.34		25.32	9.27		28.18	8.64		22	10.2		16.68	12.99		13.97	4.98		21.63	18.79
	16.31	8.59		21.49	18.91		21.45	4.67		16.27	9.74		22.26	7.7		33.45	11.69		27.41	12.2		23	4.84		13.2	13.13		10.78	12.29		16.77	24.36
	19.66	7.14		16.34	16.5		18.99	6.22		22.44	11.99		19.58	8.3		28.32	16.64		26.71	14		20.03	6.46		10.96	15.37		14.16	9.77		14.92	46.87
										14.61	9.98		18.13	6.95		25.66	13.82		28.75	11.69		20.77	6.81		18.17	13.36		16.56	10.26		21.46	57.05
	25.61	24.01		19.94	13.15		18.79	7.73		28.11	18.14		23.44	14.84		22.67	11.34		21.34	5.68		14.18	11.36		14.62	2.65		29.59	3.23		15.78	33.38
	28.8	16.95		21.91	11.98		20.35	9.66		26.39	13.03		23.11	10.6		21.8	13.08		20.32	5.79		17.02	12.62		15.92	3.13		23.03	4.49		14.84	15.86
	26.47	24.53		21.91	14.92		19.16	7.72		35.36	17.28		24.62	9.07		22.69	9.59		22.81	6.61		14.61	10.53		14.51	3.44		30.95	9.45		14.59	31.81
	24.08	5.45		21.14	14.7		17.74	20.44		18.49	22.45		22.95	24.39		15.6	7.6		24.46	3.87		19.27	6.24		21.64	9.77		27.07	7.6		15.7	52.7
	18.04	4.74		21.53	16.44		25.21	23.68		20.16	25.09		23.03	23.34		24.83	8.25		25.98	4.64		12.44	7.15		27.74	12		24.9	6.63		12.37	33.91
	21.01	6.65		23.67	19.06		17.4	20.13		20.8	22.44		23.78	18.43		23.19	5.62		18.83	5.25		22.55	8.96		27.74	10.12		24.43	6.89		17.83	33.27
	22.38	29.28		16.22	10.69		17.74	16.36		24.56	12.71		22.66	9.97								8.36	4					24.31	7.53
	27.55	33.78		20.58	13.06		17.02	21.05		27.91	9.87		16.88	8.59		25.15	15.41		21.45	9.83		10.73	6.11		24.05	9.48		23.12	21.13
	15.53	28.66		21.37	12.27		23.14	14.58		30.24	8.8		27.21	8.36		21.59	15.95		21.83	12.92		16.33	4.63		14.05	12.86		6.8	19.47
	11.43	22.59		17.19	16.2		20.33	19.32		30.16	16.28		31.25	13.22		22.14	10.81		21.38	11.25		13.95	9.9		22.85	9.78		14.4	5.62
	17.27	27.09		20.04	15.17		22.64	22.34		24.95	18.36		37.54	15.39		21.72	7.73		24.31	11.74		21.77	9.15		22.48	11.48		13.15	5.32
	9.93	25.6		17.95	15.7		14.81	20.83		27.72	15.28		27.05	13.22		25.35	10.85		27.74	14.04		20.38	6.55		21.69	15.9		10.94	2.86
	27.8	15.01		25.79	17.45		29.82	14.73		24.38	11.57		29.23	12.76		21.71	10.21		25.28	13.65					21.01	20.67		12.67	3.71
	26.04	16.33		22.63	21.54		24.67	21.21		18.03	10		25.86	16.33		22.96	5.45		23.68	13.04		18.14	7.37		22.65	5.38		13.06	4.2
	29.56	13.24		28.44	17.99		24.49	17.47		21.87	8.76		28.97	14.37		21.89	5.07		20.12	14.64		19.71	7.18		22.8	5.77		14.35	3.47
	22.23	9		29.74	22.18		19.05	6.12		23.67	10.17		27.75	12.22		19.64	3.94		18.51	11.73		13.42	6.52		22.72	3.27		12.22	2.81
	21.91	7.59		24.75	24.33		19.33	6.1		28.2	11.06		26	13.67		19.9	18.22		21.01	9.87		18.15	4.23		24.74	3.95		11.43	1.82
	22.23	8.61		23.82	22.42		17.54	5.11		24.87	8.1		29.92	13.67		18.6	23.68		23.03	12.88		15.4	3.99		25.08	3.36		13.41	2.8
	22.92	13.88		9.63	8.79		40.23	12.39		22.38	9.35		24.27	16.04		19.47	18.41		22.04	12.88		22.89	4.78		27.52	4.08		17.92	67.13
	21.2	14.73		9.75	7.14		38.29	14.81		21.81	11.62		20.03	14.22		15.53	9.69		23.43	9.51		30.02	9.83		21.74	6.06		20.64	57.33
	20.37	10		9.48	7.84		35.51	13.37		26.63	6.82		24.22	13.91		19.23	6.96		19.51	11		24	12.19		22.61	7.92		22.53	55.96
	23.14	12.82		36.01	13.16		27.1	17.39		21.59	9.21		28.14	12.2		16.63	9.55		15.35	9.18		24.93	6.49		24.66	6.52		25.33	23.66
	21.38	17.95		33.28	13.7		25.27	23.65		30.25	11.19		25.86	16.33		22.26	4.73		18.22	8.78		23.55	11.17		20.1	19.13		22.54	42.48
	22.68	12.85		32.51	14.37		21.7	19.31		23.91	9.42		29.3	15.71		19.81	5.12		13.62	8.57		20.26	14.92		31.89	10.42		23.21	19.11
	21.14	9.67		31.04	30.21		26.53	7.6								14.65	6.99		11.48	8.89		22.17	12.37		43.75	10.57
	17.39	8.11		22.74	39.02		19.96	6.92		26.88	11.28		25.38	13.62		19.29	7.23		22.37	8.7		16.2	4.44		13.81	2.61		10.97	25.8
	21.75	8.03		34.21	31.4		12.78	5.57		25.51	14.43		28.06	13.34		21.19	8.43		22.59	8.78		18.25	4.49		13.8	2.24		11.01	21.69
	26.8	6.61		25.63	19.7		23.52	10.36		25.78	9.84		24.62	9.55		16.57	8.13		19.16	7.95		15.2	4.08		19.59	2.39		7.7	20.62
	22.26	11.33		21.77	21.96		24.75	11.62		24.63	13.08		18.52	10.93		17.26	11.53		24.53	12.64		18.97	6.8		16.4	5.51		18.11	6.58
	23.57	10.48		7.93	27.6		20.04	7.46		23.61	14.69		18.1	10.89		21.23	11.63		17.06	15.11		16.89	7.82		15.3	4.63		19.43	9.73
										24.63	12.67		17.58	9.11		14.6	14.35		17.72	12.1		15.15	6.65		15.22	4.65		18.59	8.59
	32	32.01		26.4	22.85		22.04	11.79		15.46	10.68		24.65	11.14		14.06	3.67		27.34	9.55		18.2	10.65		28.65	13.71		13.31	8.5
	33.89	30.49		33.87	15.09		22.33	13.34		19.89	15.11		23.65	11.05		14.21	5.1		25.7	14.04		13.22	11.98		20.24	9.76		11.59	6.48
	30.62	37.8		31.11	24.79		21.25	11.01		16.93	12.53		23.8	10.51		12.74	3.69		22.51	9.69		15.85	9.84		20.69	11.85		13.31	5.12
	37.96	14.21		30.52	24.69		19.39	9.64		19.7	15.77		17.21	14.88		20.15	5.08		15.25	3.43		15.11	10.04		26.53	14.42		11.42	2.05
	29.01	16.55		32.6	37.97		15.45	12.83		21.16	16.79		18.02	21.13		20.99	6.78		18.08	5.14		21.43	9.65		33.31	15.72		15.43	3.71
	32.99	16.53		27.35	10.78		22.73	11.02		22.15	12.88		17.6	18.48		18.18	7.07		16.77	4.32		23.49	11.99		20.49	16.8		13.09	4.74
	27.49	8.56		25.27	16.81		15.64	11.93		19.45	6.39		16.5	6.39								26.43	8.11					21.87	10.12
	20.26	12.47		22.74	23.12		17.57	18.86		20.45	8.83		18.57	8.83		18.61	10.26		18.04	9.52		20.4	6.06		20.74	12.23		20.82	12.42
	17.35	14.69		24.53	16.96		21.55	18.35		25.99	10.39		20.51	10.39		24.83	11.92		18.95	8.96		21.89	6.45		18.83	9.17		21.55	12.47
	25.57	10.5		22.94	22.72		13.71	8.87		18.56	10.01		22.71	10.01		21.96	8.35		31.25	6.54		22.01	4.46		20.39	11.59		20.58	14.61
	22.75	11.26		23.67	26.99		18.18	11.07		21.28	11.81		21.68	11.81		19.19	17.87		23.59	14.34		18.62	2.96		18.86	18.74		20.34	12.47
	18.07	9.31		29.26	15.89		19.98	9.36		19.33	11.65		24.2	11.65		23.8	14.54		16.78	10.76		20.52	1.74		23.33	20.17		18.46	7.14
	20.9	17.58		20.64	20.64		29.57	8.81		18.99	12.52		16.14	3.01		17.63	16.62		18.92	8.79					22.67	19.59
	28.48	18.56		24.98	11.47		27.77	9.59		17.22	15.41		15.29	3.23		18.57	7.56		19.88	10.8		17.64	3.14		15.81	8.42		16.97	32.27
	29.86	12		25.45	31.25		25.46	6.59		18.91	13.24		18.49	4.52		17.54	8.33		19.35	11.41		18.85	3.66		13.79	7.06		17.64	42.92
	17.44	5.48		21.88	36.03		21.09	30.11		15.67	12.57		22.6	6.99		21.46	7.28		19.21	10.63		12.09	3.97		9.09	7.07		16.31	32.61
	18.67	8.03		45.68	23.82		26.38	18.15		20.72	11.44		19.74	8.74		15.14	17.35		17.86	7.45		15.22	6.21		15.34	9.98		14.54	23.99
	15.97	7.97		15.19	11.79		26.09	14.01		21	9.21		26.13	7.37		14.3	13.28		15.98	8.02		13.5	6.77		17.35	6.69		13.29	42.44
	25.67	31.11		12.52	21.57		27.79	8.89		20.84	8.13		17.97	5		15.73	6.57		12.69	7.42		15.37	3.67		11.31	6.65		15.78	20.01
	21.74	33.57		20.73	21.69		16.86	11.07		21.23	6.62		17.75	5		12.3	19.3		15.69	4.73		18.01	24.14		21.87	10.12		13.3	101.07
	32.09	25.26		29.09	67.1		17.92	8.27		20.21	4.06		19.05	2.82		13.9	14.92		20.56	4.8		13.04	19.83		20.82	12.42		14.21	99.96
	18.35	22.6		41.32	65.45		19.3	11.47		21.25	11.44		14.64	5.21		13.22	21.28		9.39	3.85		18.59	12.63		21.55	12.47		16.22	65.92
	25.61	32.04		16.2	37.68		20.44	9.21		25.02	14.29		16.74	7.36		13.8	6.99		15.68	13.02		19.64	3.59		20.58	14.61		15.54	64.63
	31.19	27.15		9.15	4.19		21.34	12.8		21.16	13.78		18.12	7.46		18.08	6.99		13.62	17.86		26.8	3.51		20.34	12.47		13.62	79.37
	24.34	53.22		8.83	4.3		27.57	8.5								17.82	6.73		15.92	12.75		22.76	2.31		18.46	7.14		12.61	85.84
	17.67	53.6		11.14	3.87		21	12.26		20.3	5.91		20.68	10.69		17.41	19.02		13.25	8.93		20.1	2.76
	17.3	48.08		22.22	8.21		21.94	8.79		22.14	6.22		26.5	13.48		18.65	21.09		15.22	10.44		18.53	2.19		20.76	18.63
	14.29	15.77		24.37	8.05		22.04	11.41		13.95	5.82		23.46	14.15		18.8	15.27		17.29	10.24		11.14	1.49		19.76	27.6
	14.07	16.62		20.62	7.09		15.89	19.9		18.59	14.99		17.47	11.44		16.27	24.36		19.81	8.57		22.12	4.87		19.15	13.07
	13.19	17.23					14.66	7.92		16.86	20.46		14.3	10.98		18.3	24.55		19.51	12.36		20.18	2.67		23.3	54.5
				21.18	10.04					16.68	15.4		13.48	8.58		18.87	19.64		21.11	11.46		21.89	3.44		21.49	80.46
	36.18	23.21		21.12	12.93		25.09	9.34		15.59	6.75		21.11	7.75		19	5.9		22.96	5.5		18.71	8.18		20.36	64.25
	34.64	19.91		25.46	9.38		20.59	9.84		14.41	9.17		17.44	7.75		20.42	6.81		18.07	5.07		17.57	5.8		17.47	28.68
	30.11	25.37		21.54	9.21		23.08	7.23		15.32	7.74		16.59	6.98		18.78	8.68		22.68	4.64		17.38	2.55		15.03	29.33
	20.97	3.54		20.83	9.34		19.34	13.97		16.89	8.48		16.05	9.73		22.57	7.46		17.67	14.21		15.63	5.59		21.23	19.5
	20.67	3.96		20.62	9.29		21.47	14.95		15.93	8.52		18.22	12.21		27.24	7.24		19.25	25.69		18.52	3.59		17.24	43.92
	17.99	3.08		24.19	14.22		18.44	11.43		15.96	7.3		14.61	9.23		14.98	5.22		18.46	16.92		17.97	3.28		16.13	24.69
	24.13	12.61		25.97	18.68		15.53	11.19		12.29	8.73		18.73	7.75								19.98	15.36		17.18	40.66
	25.37	18.24		22.55	18.68		18.25	13.2		19.04	11.13		19.21	7.75		15.57	5.66		14.58	7.95		13.75	20.91
	24.33	15.51		22.17	9.78		15.98	11.8		16.8	7.87		14.98	6.98		19.69	11.25		14.9	5.47		29.5	18.93
	20.29	6.86		23.87	11.33		15.14	7.86		28.82	11.94		23.71	9.73		12.03	15.46		16.88	4.83		23.55	15.21
	21.06	6.58		25.29	9.53		13.36	8.19		27.41	20.87		19.81	12.21		21.1	11.77		19.7	10.44		17.78	18.9
	12.55	5.29		18.52	9.2		15.58	7.33		19.28	15.65		19.32	9.23		24.82	14.64		22.81	11.64		19.98	19.95
	27.86	10.99		10.29	24.39		19.65	11		13.87	11.77		11.52	17.1		20.67	11.91		31.07	10.74
	22.62	13.09		21.19	9.05		19.84	15.51		20.24	11.92		13.95	22.67		20.13	8.61		21.13	14		17.53	6.27
	19.77	11.79		30.09	7.27		18.75	10.82		15.5	11.35		17.96	21.55		23.03	10.45		31.35	17.8		19.23	8.05
	17.44	4.42		22.1	8.53		11.51	13.25		28.41	14.51		16.89	13.92		21.16	8.04		26.81	15.91		19.01	7.54
	16.18	6.09		33.32	11.53		11.55	29.36		16.46	14.43		22.63	11.97		21.14	13.2		19.42	12.83		16.27	14.19
	18.08	6.52		17.41	9.2		21.12	36.31		22.98	12.09		23.48	7.7		18.51	15.11		30.16	11.55		21.49	15.04
	19.81	28.57		18.46	24.39		15.91	6.63		26.77	17.97		24.7	4.89		19.34	8.43		21.53	14.46		20.66	11.3
	25.07	43.99		21.07	9.05		19.87	7.63		25.86	21.71		22.71	4.28		24.79	7.92		26.53	13.28		11.48	5.23
	21.57	31.5		25.02	7.27		20.61	5.2		31.19	13.62		23.28	6.48		22.11	7.17		20.07	10.49		14.7	7.59
	18.62	6.77		22.91	8.53		29.63	9.03		16.86	17.06		17.55	13.29		20.48	3.95		15.61	7.74		15.79	8.77
	19.94	8.43		26.44	11.53		25.94	11.35		14.23	25.42		19.17	14.19		15.2	6.79		28.36	18.53		14.01	7.21
	17.93	6.4		15.05	16.27		24.67	10.68		22.49	25.12		15.38	9.89		16.91	7.35		28.94	17.92		10.96	9.21
	45.65	33.28		21.25	15.61		18.56	11.2								17.1	7.35		24.18	19.39		15.77	5.34
	32.78	34.29		19.84	15.54		25.53	11.22		16.34	10.83		22.31	8.76		17.46	4.38		13.97	4.44		12.68	8.56
	36.3	20.42		29.38	27.38		24.19	11.25		12.44	12.29		20.59	10.35		26.01	4.98		14.37	2.68		10.53	8.83
	19.32	5.44		32.09	23.8		22.62	12.8		18.66	10.57		25.3	10.13		14.83	5.08		15.51	3.64		16.16	8.61
	19.59	4.89					20.78	17.85		11.2	21.93		16.34	12.94		14.63	5.64		32.99	5.93		16.35	29.72
	18.51	3.91		49.23	14.37		24.36	17.4		20.16	29.93		17.34	13.07		19.76	5.4		26.89	4.24		10.15	20.29
				59.34	22.39					25.13	21.6		19.61	7.91		11.26	6.26		26.85	3.86		9.85	11.18
	33.24	15.86		34.19	13.82		23.48	15.15		27.57	8.7		22.1	8.23		19.41	13.42		34.17	19.57
	32.34	19.31		36.89	14.26		29.24	15.54		39.14	13.27		24.92	4.98		23.51	13.88		32.5	18.23		12.68	31.82
	37.78	15.91		23.77	8.26		22.2	14.4		33	10.44		26.06	7.93		26.83	11.99		28.15	11.27		13.96	40.71
	23.49	4.73		36.48	10.65		15.25	14.81		20.27	8.04		23.95	11.88		20.86	29.26		23.8	10.33		19.14	41.15
	27.37	8.41		33.48	32.28		20.92	12.85		25.16	8.7		14.32	10.51		21.47	33.82		25.29	11.99		14.76	74.77
	25.47	13.5		31.2	15.83		19.62	13.3		28.87	8.1		25	8.53		23.34	27.24		28.56	12.06		14.12	53.58
	25.02	10.1		31.63	15.41		29.1	12.34		37.21	21.68		17.96	44.57								19.9	32.08
	30.13	10.31		31.25	19.73		17.73	13.08		30.98	24.54		22.17	43.79		17.53	6.27		20.74	12.23		14.94	68.45
	25.66	8.62		37.9	9.73		25.88	10.14		22.41	33.11		23.79	29.72		19.23	8.05		18.83	9.17		14.35	77.53
	27.22	12.52		39.75	13.31		32.41	13.34		18.64	22.48		21.04	17.54		19.01	7.54		20.39	11.59		12.43	46.73
	36.23	9.58		43	85.48		25.37	11.33		20.01	33.27		28.06	11.7		16.27	14.19		18.86	18.74		11.78	59.22
	29.99	10.96		39.47	67.48		42.11	9.92		20.16	25.71		17.94	12.86		21.49	15.04		23.33	20.17		15.45	122.07
	20.25	39.57		27.93	63.09		18.71	15.77		18.48	5.79		14.96	14.07		20.66	11.3		22.67	19.59		13.67	122.9
	27.23	18.2		31.89	54.86		20.84	18.48		15.56	5.66		13.72	12.5		12.59	44.28		15.83	11.11
	18.07	26.97		32.12	31.41		18.22	15.83		26.76	4.82		16.36	8.62		15.29	37.7		15	9.67
	18.84	12.41		27.7	16.86		26.17	9.54		17.48	5.83		17.79	5.76		12.08	13.62		21.42	11.79
	21.16	13.7		15.24	6.37		30.55	11.61		17.97	4.37		14.04	3.85		15.18	12.36		18.67	19.26
	21.89	14.31		14.08	9.3		21.86	9.7		13.11	3.89		14.22	4.34		12.6	12.32		12.17	18.51
	27.58	4.56		17.27	5.7		19.11	4.12		17.33	32.23		18.3	23.95		13.16	12.91		14.35	14.59
	33.05	4.9		17.28	9.06		13.72	7.25		23.02	32.24		20.04	24.17		13.45	20.64		11.73	18.09
	26.22	5.47		11.98	5.23		42.32	10.52		20.91	28.2		18.73	27.22		31.22	21.01		12.7	13.28
	17.28	9.06		17.35	7.94		30.84	11.45		25.7	9.83		29.41	27.74		35.69	20.3		16.96	7.33
	11.98	5.23		27.4	24.33		36.15	6.61		17.79	10.42		29.36	26.44		13.34	12.47		10.82	8.59
	17.35	7.94		27.26	17.43		27.66	4.61		23.07	8.94		40.2	25.1		14.15	12.29		13.25	12.62
	32.16	23.15		22.29	15.43		15.61	12.97								11.95	7.62		11.21	7.7
	35.28	21.45		29.9	16.83		17.32	13.38		18.62	5.1		10.97	25.8
	34.94	14.31		22.6	21.93		17.9	12.92		17.19	4.78		11.01	21.69		13.67	32.79		11.59	80.18
	23.89	10.97		33.34	21.25		16.25	10.98		16.89	3.78		7.7	20.62		17.81	50.59		12.7	93.24
	24.75	12.49					18.77	11.76		20.73	7.53		18.11	6.58		13.31	38.05		11.36	99
	25.65	11.57		20.54	10.2		24.28	6.63		19.64	7.77		19.43	9.73		16.47	56.84		11.5	25.73
				28.09	6.82					16.73	7.16		18.59	8.59		12.96	61.94		13.48	33.41
	36.71	13.37		25.22	6.67		20.67	8.74		28.24	12.05		23.89	18.96		17.42	52.29		18.09	21.15
	23.77	12.26		26.67	21.99		23.32	9.1		25.65	13.6		15.77	17.72		11.62	38.41		14.8	87.2
	24.5	19.75		23.41	11.62		19.62	9.64		17.61	13.35		27.83	14.13		12.16	49.82		14.38	79.96
	16.81	6.68		35.22	10.63		22.09	16.47		24.86	9.39		22.89	15.09		13.12	50.04		11.23	93.49
	18.1	6.64		56.98	57.54		23.07	11.21		22.14	10.07		27.43	13.04		15.26	46.23		15.86	122.91
	14.84	5.3		30.55	31.69		19.36	7.3		16.37	8.17		22.99	14.8		16.5	76.73		13.41	99.39
	32.64	35.43		56.88	17.38		26.41	25.36		23.42	23.99		16.72	13.06		15.29	100.18		13.11	83.99
	33.54	42.26		22.64	23.22		23.26	32.44		18.24	27.17		20.76	7.15
	30.58	47.02		23.38	9.86		14.84	19.71		11.8	34.28		22.7	12.63
	33.47	20.27		36.4	19.53		29.03	12.66		12.75	28.77		21.87	11.4
	18.73	27.25		18.63	61.23		26.93	9.86		13.12	29.65		23.24	12.77
	18.82	22.37		22.96	53.9		24.09	11.14		25.99	26.75		19.14	10.04
	13.49	15.59		12.31	40.26		18.39	40.95
	17.14	13.57		20.14	46.46		25.08	78.91		15.16	58.82		12.75	36.52
	16.24	11.31		25.86	50.6		19.54	88.92		15.79	110.56		12.69	44.56
	23.14	8.02		44.8	25.34		32.33	14.99		17.4	108.18		12.38	39.61
	15.13	7.38					39.91	17.3		14.79	81.55		26.2	51.22
	21.52	8.3		3.24	88.66		28.25	18.45		13.53	58.23		21.48	33.65
				2.69	119.45					21.99	97.01		15.22	48.34
	16.28	22.88		2.63	114.52		15.26	93.15		12.09	152.1		14.11	145.43
	13.87	29.17		4.18	160.27		13.79	82.3		16.57	103.73		14.99	62.11
	11.21	22.03		5.66	208.57		16.29	67.45		13.89	152.03		12.73	120.17
	11.64	102.21		5.87	212.17		12.33	42.12		13.43	102.61		12.49	54.22
	13.63	139.5		10	82.04		11.77	66.65		16.59	123.53		20.24	57.56
	11.36	120.44		9.02	159.77		17.03	74.47		10.68	118.31		12.08	51.63
	9.19	103.73		10.53	178.59		15.28	49.89
	12.82	90.97		9.58	96.69		14.61	67.83
	9.28	117.21		8.32	168.17		11.78	97.12
	10.36	147		10.29	169.33		13.03	117.2
	9.2	123.9					14.1	126.52
	13.57	136.65					18.1	68.79
